# Supplementary material for: Neuronavigated Right Orbitofrontal 20 Hz Theta Burst Transcranial Magnetic Stimulation Augmentation for Obsessive–Compulsive Disorder with Comorbid Depression and Anxiety Disorders: An Open-Label Study
Source: Brain Sci. 2024 May 10;14(5):483. doi: 10.3390/brainsci14050483 (PMC11120198; doi:10.3390/brainsci14050483)
Supplement: Supplementary file 1 [file brainsci-14-00483-s001.zip]

Archive with 1 entries (1 files):
- brainsci-2931904-SI.pdf
